# Supplementary material for: Coping with Workplace Incivility in Hospital Teams: How Does Team Mindfulness Influence Prevention- and Promotion-Focused Emotional Coping?
Source: Int J Environ Res Public Health. 2022 Dec 3;19(23):16209. doi: 10.3390/ijerph192316209 (PMC9738836; doi:10.3390/ijerph192316209)
Supplement: Supplementary file 1 [file ijerph-19-16209-s001.zip]

Archive with 1 entries (1 files):
- ijerph-2021717-supplementary.pdf
